# Supplementary material for: Rapid and Simultaneous Authentication of Six Laver Species Using Capillary Electrophoresis-Based Multiplex PCR
Source: Foods. 2024 Jan 23;13(3):363. doi: 10.3390/foods13030363 (PMC10855616; doi:10.3390/foods13030363)
Supplement: Supplementary file 1 [file foods-13-00363-s001.zip]

Archive with 1 entries (1 files):
- foods-2816154-supplementary.pdf
